# Supplementary material for: Modulating the Kynurenine pathway or sequestering toxic 3-hydroxykynurenine protects the retina from light-induced damage in Drosophila
Source: PLoS Genet. 2023 Mar 23;19(3):e1010644. doi: 10.1371/journal.pgen.1010644 (PMC10035932; doi:10.1371/journal.pgen.1010644)
Supplement: S1 Dataset — (XLSX) [file pgen.1010644.s009.xlsx]

## Sheet: LAYOUT OF FILE
	SOFTWARE USED: GRAPHPAD PRISM
	EVERY SHEET HAS THE DETAILED STATISTICAL COMPARISON FOR
	ABUNDANCE EACH METABOLITE (3OH-K, XA, K, KYNA), [K/3OH-K], [3OH-K+XA], [K+KYNA]	FEATURES OF RETINAL MORPHOLOGY (DENSITY OF OMMATIDIA & PRC HEALTH)
	ANOVA summary and Bonferroni's multiple comparisons test	ANOVA summary and Bonferroni's multiple comparisons test
	Comparisons between genotypes in table:	Comparisons between genotypes in table:
	+/+ vs. st1/st1	w* vs. w*;;st1/+
	+/+ vs. cn1/cn1	w* vs. w*;cn1/+
	+/+ vs. cd1/cd1	w* vs. w;cn1/+; st1/+
	+/+ vs. w*	w* vs. w*;;cd1/+
	st1/st1 vs. cn1/cn1	w* vs. w*;;st1, cd1/+
	st1/st1 vs. cd1/cd1	w*;;st1/+ vs. w*;cn1/+
	cn1/cn1 vs. cd1/cd1	w*;;st1/+ vs. w;cn1/+; st1/+
	UNPIGMENTED EYES	w*;;st1/+ vs. w*;;cd1/+
	w* vs. w*;;st1/+	w*;;st1/+ vs. w*;;st1, cd1/+
	w* vs. w*;cn1/+	w*;cn1/+ vs. w;cn1/+; st1/+
	w* vs. w*;cn1/+;st1/+	w*;;cd1/+ vs. w*;;st1, cd1/+
	w* vs. w*;cd1/+	OTHER ALLELES
	w* vs. w*;cd1/+;st1/+	w;cn1/+; st1/+ vs. w;cn35/+; st1/+
	w*;;st1/+ vs. w*;cn1/+	w*;cn1/+ vs. w*;cn35/+
	w*;;st1/+ vs. w*;cn1/+;st1/+	w*;cn35/+ vs. w;cn35/+; st1/+
	w*;;st1/+ vs. w*;cd1/+	w*;; vs. w*;;st1/+
	w*;;st1/+ vs. w*;cd1/+;st1/+	w*;; vs. w*;;st1/st1
	w*;cn1/+ vs. w*;cn1/+;st1/+	w*;;st1/+ vs. w*;;st1/st1
	w*;cn1/+ vs. w*;cd1/+	Unpaired t-test
	w*;cn1/+ vs. w*;cd1/+;st1/+	w-RNAi;;st1/+ vs. w-RNAi
	w*;cn1/+;st1/+ vs. w*;cd1/+	w*/w*;;st1/+ (females) vs. w*;;st1/+ (males)
	w*;cn1/+;st1/+ vs. w*;cd1/+;st1/+
	w*;cd1/+ vs. w*;cd1/+;st1/+

## Sheet: 3OH-K
ABUNDANCE FOR [3OH-K]
Table Analyzed	220512_210921_3HK_Absolute_values_onlygenotypes in PAPER
ANOVA summary
ANOVA summary
F	36.23
P value	< 0,0001
P value summary	****
Are differences among means statistically significant? (P < 0.05)	Yes
R square	0.9449
Bonferroni's multiple comparisons test
Bonferroni's multiple comparisons test	Mean Diff,	95% CI of diff,	Significant?	Summary
+/+ vs. st1/st1	-45.12	-108,5 to 18,29	No	ns
+/+ vs. cn1/cn1	13.18	-43,53 to 69,89	No	ns
+/+ vs. cd1/cd1	-61.79	-118,5 to -5,082	Yes	*
+/+ vs. w*	15.36	-41,35 to 72,07	No	ns
st1/st1 vs. cn1/cn1	58.3	-5,107 to 121,7	No	ns
st1/st1 vs. cd1/cd1	-16.67	-80,08 to 46,73	No	ns
Test details	Mean 1	Mean 2	Mean Diff,	SE of diff,	n1	n2	t	DF
+/+ vs. st1/st1	103.3	148.4	-45.12	21.54	3	2	2.095	19
+/+ vs. cn1/cn1	103.3	90.11	13.18	19.26	3	3	0.6841	19
+/+ vs. cd1/cd1	103.3	165.1	-61.79	19.26	3	3	3.208	19
+/+ vs. w*	103.3	87.93	15.36	19.26	3	3	0.7973	19
st1/st1 vs. cn1/cn1	148.4	90.11	58.3	21.54	2	3	2.707	19
st1/st1 vs. cd1/cd1	148.4	165.1	-16.67	21.54	2	3	0.7741	19
UNPIGMENTED EYES
Table Analyzed	220512_210921_3HK_Absolute_values_onlygenotypes in PAPER
ANOVA summary
F	35.56
P value	< 0,0001
P value summary	****
Are differences among means statistically significant? (P < 0.05)	Yes
R square	0.9368
Bonferroni's multiple comparisons test
Bonferroni's multiple comparisons test	Mean Diff,	95% CI of diff,	Significant?	Summary
w* vs. w*;;st1/+	-148.2	-232,9 to -63,61	Yes	***
w* vs. w*;cn1/+	-45.93	-130,6 to 38,69	No	ns
w* vs. w*;cn1/+;st1/+	-117	-201,6 to -32,35	Yes	**
w* vs. w*;cd1/+	-24.48	-109,1 to 60,15	No	ns
w* vs. w*;cd1/+;st1/+	-263	-347,7 to -178,4	Yes	****
w*;;st1/+ vs. w*;cn1/+	102.3	17,67 to 186,9	Yes	*
w*;;st1/+ vs. w*;cn1/+;st1/+	31.26	-53,37 to 115,9	No	ns
w*;;st1/+ vs. w*;cd1/+	123.8	39,13 to 208,4	Yes	**
w*;;st1/+ vs. w*;cd1/+;st1/+	-114.8	-199,4 to -30,19	Yes	**
w*;cn1/+ vs. w*;cn1/+;st1/+	-71.04	-155,7 to 13,58	No	ns
w*;cn1/+ vs. w*;cd1/+	21.45	-63,18 to 106,1	No	ns
w*;cn1/+ vs. w*;cd1/+;st1/+	-217.1	-301,7 to -132,5	Yes	****
w*;cn1/+;st1/+ vs. w*;cd1/+	92.5	7,868 to 177,1	Yes	*
w*;cn1/+;st1/+ vs. w*;cd1/+;st1/+	-146.1	-230,7 to -61,44	Yes	***
w*;cd1/+ vs. w*;cd1/+;st1/+	-238.6	-323,2 to -153,9	Yes	****
Test details	Mean 1	Mean 2	Mean Diff,	SE of diff,	n1	n2	t	DF
w* vs. w*;;st1/+	87.93	236.2	-148.2	23.19	3	3	6.391	12
w* vs. w*;cn1/+	87.93	133.9	-45.93	23.19	3	3	1.981	12
w* vs. w*;cn1/+;st1/+	87.93	204.9	-117	23.19	3	3	5.044	12
w* vs. w*;cd1/+	87.93	112.4	-24.48	23.19	3	3	1.056	12
w* vs. w*;cd1/+;st1/+	87.93	351	-263	23.19	3	3	11.34	12
w*;;st1/+ vs. w*;cn1/+	236.2	133.9	102.3	23.19	3	3	4.411	12
w*;;st1/+ vs. w*;cn1/+;st1/+	236.2	204.9	31.26	23.19	3	3	1.348	12
w*;;st1/+ vs. w*;cd1/+	236.2	112.4	123.8	23.19	3	3	5.336	12
w*;;st1/+ vs. w*;cd1/+;st1/+	236.2	351	-114.8	23.19	3	3	4.95	12
w*;cn1/+ vs. w*;cn1/+;st1/+	133.9	204.9	-71.04	23.19	3	3	3.063	12
w*;cn1/+ vs. w*;cd1/+	133.9	112.4	21.45	23.19	3	3	0.925	12
w*;cn1/+ vs. w*;cd1/+;st1/+	133.9	351	-217.1	23.19	3	3	9.361	12
w*;cn1/+;st1/+ vs. w*;cd1/+	204.9	112.4	92.5	23.19	3	3	3.988	12
w*;cn1/+;st1/+ vs. w*;cd1/+;st1/+	204.9	351	-146.1	23.19	3	3	6.298	12
w*;cd1/+ vs. w*;cd1/+;st1/+	112.4	351	-238.6	23.19	3	3	10.29	12

## Sheet: XA
ABUNDANCE FOR [XA]
Table Analyzed	220512_210921_xa_Absolute_values_onlygenotypes in PAPER
ANOVA summary
ANOVA summary
F	54
P value	< 0,0001
P value summary	****
Are differences among means statistically significant? (P < 0.05)	Yes
R square	0.96
Bonferroni's multiple comparisons test
Bonferroni's multiple comparisons test	Mean Diff,	95% CI of diff,	Significant?	Summary
+/+ vs. st1/st1	-27227	-38549 to -15905	Yes	****
+/+ vs. cn1/cn1	-767	-10894 to 9360	No	ns
+/+ vs. cd1/cd1	678	-9449 to 10805	No	ns
+/+ vs. w*	45	-10082 to 10172	No	ns
st1/st1 vs. cn1/cn1	26460	15138 to 37782	Yes	****
st1/st1 vs. cd1/cd1	27905	16583 to 39227	Yes	****
cn1/cn1 vs. cd1/cd1	1445	-8682 to 11571	No	ns
Test details	Mean 1	Mean 2	Mean Diff,	SE of diff,	n1	n2	t	DF
+/+ vs. st1/st1	1124	28351	-27227	3757	3	2	7.2	19
+/+ vs. cn1/cn1	1124	1891	-767	3360	3	3	0.23	19
+/+ vs. cd1/cd1	1124	446	678	3360	3	3	0.2	19
+/+ vs. w*	1124	1079	45	3360	3	3	0.013	19
st1/st1 vs. cn1/cn1	28351	1891	26460	3757	2	3	7	19
st1/st1 vs. cd1/cd1	28351	446	27905	3757	2	3	7.4	19
cn1/cn1 vs. cd1/cd1	1891	446	1445	3360	3	3	0.43	19
UNPIGMENTED EYES
Table Analyzed	220512_210921_xa_Absolute_values_onlygenotypes in PAPER
ANOVA summary
F	52
P value	< 0,0001
P value summary	****
Are differences among means statistically significant? (P < 0.05)	Yes
R square	1
Bonferroni's multiple comparisons test
Bonferroni's multiple comparisons test	Mean Diff,	95% CI of diff,	Significant?	Summary
w* vs. w*;;st1/+	-28775	-42919 to -14631	Yes	***
w* vs. w*;cn1/+	-3715	-17859 to 10429	No	ns
w* vs. w*;cn1/+;st1/+	-18243	-32387 to -4099	Yes	**
w* vs. w*;cd1/+	-3432	-17576 to 10712	No	ns
w* vs. w*;cd1/+;st1/+	-51368	-65512 to -37224	Yes	****
w*;;st1/+ vs. w*;cn1/+	25061	10917 to 39205	Yes	***
w*;;st1/+ vs. w*;cn1/+;st1/+	10533	-3611 to 24677	No	ns
w*;;st1/+ vs. w*;cd1/+	25343	11199 to 39487	Yes	***
w*;;st1/+ vs. w*;cd1/+;st1/+	-22593	-36737 to -8449	Yes	**
w*;cn1/+ vs. w*;cn1/+;st1/+	-14528	-28672 to -384	Yes	*
w*;cn1/+ vs. w*;cd1/+	283	-13861 to 14427	No	ns
w*;cn1/+ vs. w*;cd1/+;st1/+	-47653	-61797 to -33509	Yes	****
w*;cn1/+;st1/+ vs. w*;cd1/+	14811	667 to 28955	Yes	*
w*;cn1/+;st1/+ vs. w*;cd1/+;st1/+	-33125	-47269 to -18981	Yes	****
w*;cd1/+ vs. w*;cd1/+;st1/+	-47936	-62080 to -33792	Yes	****
Test details	Mean 1	Mean 2	Mean Diff,	SE of diff,	n1	n2	t	DF
w* vs. w*;;st1/+	1079	29854	-28775	3876	3	3	7	12
w* vs. w*;cn1/+	1079	4794	-3715	3876	3	3	1	12
w* vs. w*;cn1/+;st1/+	1079	19321	-18243	3876	3	3	5	12
w* vs. w*;cd1/+	1079	4511	-3432	3876	3	3	0.9	12
w* vs. w*;cd1/+;st1/+	1079	52447	-51368	3876	3	3	13	12
w*;;st1/+ vs. w*;cn1/+	29854	4794	25061	3876	3	3	6	12
w*;;st1/+ vs. w*;cn1/+;st1/+	29854	19321	10533	3876	3	3	3	12
w*;;st1/+ vs. w*;cd1/+	29854	4511	25343	3876	3	3	7	12
w*;;st1/+ vs. w*;cd1/+;st1/+	29854	52447	-22593	3876	3	3	6	12
w*;cn1/+ vs. w*;cn1/+;st1/+	4794	19321	-14528	3876	3	3	4	12
w*;cn1/+ vs. w*;cd1/+	4794	4511	283	3876	3	3	0.07	12
w*;cn1/+ vs. w*;cd1/+;st1/+	4794	52447	-47653	3876	3	3	12	12
w*;cn1/+;st1/+ vs. w*;cd1/+	19321	4511	14811	3876	3	3	4	12
w*;cn1/+;st1/+ vs. w*;cd1/+;st1/+	19321	52447	-33125	3876	3	3	9	12
w*;cd1/+ vs. w*;cd1/+;st1/+	4511	52447	-47936	3876	3	3	12	12

## Sheet: K
ABUNDANCE FOR [K]
Table Analyzed	220512_ 2110_210921_K_Absolute_values_onlygenotypes in PAPER
ANOVA summary
ANOVA summary
F	11
P value	< 0,0001
P value summary	****
Are differences among means statistically significant? (P < 0.05)	Yes
R square	0.8
Bonferroni's multiple comparisons test
Bonferroni's multiple comparisons test	Mean Diff,	95% CI of diff,	Significant?	Summary
+/+ vs. st1/st1	68	-107 to 244	No	ns
+/+ vs. cn1/cn1	-119	-276 to 38	No	ns
+/+ vs. cd1/cd1	51	-106 to 209	No	ns
+/+ vs. w*	121	-36 to 278	No	ns
st1/st1 vs. cn1/cn1	-188	-357 to -18	Yes	*
st1/st1 vs. cd1/cd1	-17	-187 to 152	No	ns
cn1/cn1 vs. cd1/cd1	170	19 to 322	Yes	*
Test details	Mean 1	Mean 2	Mean Diff,	SE of diff,	n1	n2	t	DF
+/+ vs. st1/st1	295	226	68	56	3	2	1	19
+/+ vs. cn1/cn1	295	414	-119	50	3	3	2	19
+/+ vs. cd1/cd1	295	244	51	50	3	3	1	19
+/+ vs. w*	295	174	121	50	3	3	2	19
UNPIGMENTED EYES
Table Analyzed	220512_ 2110_210921_K_Absolute_values_onlygenotypes in PAPER
ANOVA summary
F	23
P value	< 0,0001
P value summary	****
Are differences among means statistically significant? (P < 0.05)	Yes
R square	0.9
Bonferroni's multiple comparisons test
Bonferroni's multiple comparisons test	Mean Diff,	95% CI of diff,	Significant?	Summary
w* vs. w*;;st1/+	100	-53 to 253	No	ns
w* vs. w*;cn1/+	-260	-413 to -106	Yes	***
w* vs. w*;cn1/+;st1/+	-74	-227 to 79	No	ns
w* vs. w*;cd1/+	-255	-409 to -102	Yes	***
w* vs. w*;cd1/+;st1/+	-58	-212 to 95	No	ns
w*;;st1/+ vs. w*;cn1/+	-360	-513 to -206	Yes	****
w*;;st1/+ vs. w*;cn1/+;st1/+	-174	-327 to -21	Yes	*
w*;;st1/+ vs. w*;cd1/+	-355	-509 to -202	Yes	****
w*;;st1/+ vs. w*;cd1/+;st1/+	-158	-312 to -5	Yes	*
w*;cn1/+ vs. w*;cn1/+;st1/+	186	32 to 339	Yes	*
w*;cn1/+ vs. w*;cd1/+	4	-149 to 158	No	ns
w*;cn1/+ vs. w*;cd1/+;st1/+	201	48 to 355	Yes	**
w*;cn1/+;st1/+ vs. w*;cd1/+	-181	-335 to -28	Yes	*
w*;cn1/+;st1/+ vs. w*;cd1/+;st1/+	16	-138 to 169	No	ns
w*;cd1/+ vs. w*;cd1/+;st1/+	197	44 to 350	Yes	**
Test details	Mean 1	Mean 2	Mean Diff,	SE of diff,	n1	n2	t	DF
w* vs. w*;;st1/+	174	74	100	42	3	3	2	12
w* vs. w*;cn1/+	174	434	-260	42	3	3	6	12
w* vs. w*;cn1/+;st1/+	174	248	-74	42	3	3	2	12
w* vs. w*;cd1/+	174	429	-255	42	3	3	6	12
w* vs. w*;cd1/+;st1/+	174	232	-58	42	3	3	1	12
w*;;st1/+ vs. w*;cn1/+	74	434	-360	42	3	3	9	12
w*;;st1/+ vs. w*;cn1/+;st1/+	74	248	-174	42	3	3	4	12
w*;;st1/+ vs. w*;cd1/+	74	429	-355	42	3	3	8	12
w*;;st1/+ vs. w*;cd1/+;st1/+	74	232	-158	42	3	3	4	12
w*;cn1/+ vs. w*;cn1/+;st1/+	434	248	186	42	3	3	4	12
w*;cn1/+ vs. w*;cd1/+	434	429	4	42	3	3	0.1	12
w*;cn1/+ vs. w*;cd1/+;st1/+	434	232	201	42	3	3	5	12
w*;cn1/+;st1/+ vs. w*;cd1/+	248	429	-181	42	3	3	4	12
w*;cn1/+;st1/+ vs. w*;cd1/+;st1/+	248	232	16	42	3	3	0.4	12
w*;cd1/+ vs. w*;cd1/+;st1/+	429	232	197	42	3	3	5	12

## Sheet: KYNA
ABUNDANCE FOR [KYNA]
Table Analyzed	220512_210921_Kyna_Absolute_values _onlygenotypes in PAPER
ANOVA summary
F	116
P value	< 0,0001
P value summary	****
Are differences among means statistically significant? (P < 0.05)	Yes
R square	0.98
Bonferroni's multiple comparisons test
Bonferroni's multiple comparisons test	Mean Diff,	95% CI of diff,	Significant?	Summary
+/+ vs. st1/st1	-47	-164 to 70	No	ns
+/+ vs. cn1/cn1	-48	-152 to 57	No	ns
+/+ vs. cd1/cd1	-52	-156 to 53	No	ns
+/+ vs. w*	-46	-150 to 58	No	ns
st1/st1 vs. cn1/cn1	-0.65	-117 to 116	No	ns
cn1/cn1 vs. cd1/cd1	-3.9	-108 to 100	No	ns
Test details	Mean 1	Mean 2	Mean Diff,	SE of diff,	n1	n2	t	DF
+/+ vs. st1/st1	36	83	-47	40	3	2	1.2	19
+/+ vs. cn1/cn1	36	84	-48	35	3	3	1.3	19
+/+ vs. cd1/cd1	36	88	-52	35	3	3	1.5	19
+/+ vs. w*	36	82	-46	35	3	3	1.3	19
st1/st1 vs. cn1/cn1	83	84	-0.65	40	2	3	0.016	19
cn1/cn1 vs. cd1/cd1	84	88	-3.9	35	3	3	0.11	19
UNPIGMENTED EYES
Table Analyzed	220512_210921_Kyna_Absolute_values _onlygenotypes in PAPER
ANOVA summary
F	75
P value	< 0,0001
P value summary	****
Are differences among means statistically significant? (P < 0.05)	Yes
R square	0.97
Bonferroni's multiple comparisons test
Bonferroni's multiple comparisons test	Mean Diff,	95% CI of diff,	Significant?	Summary
w* vs. w*;;st1/+	-38	-199 to 123	No	ns
w* vs. w*;cn1/+	-479	-640 to -318	Yes	****
w* vs. w*;cn1/+;st1/+	-542	-703 to -381	Yes	****
w* vs. w*;cd1/+	-652	-813 to -491	Yes	****
w* vs. w*;cd1/+;st1/+	-370	-531 to -209	Yes	****
w*;;st1/+ vs. w*;cn1/+	-441	-602 to -280	Yes	****
w*;;st1/+ vs. w*;cn1/+;st1/+	-504	-665 to -343	Yes	****
w*;;st1/+ vs. w*;cd1/+	-614	-775 to -453	Yes	****
w*;;st1/+ vs. w*;cd1/+;st1/+	-332	-493 to -171	Yes	***
w*;cn1/+ vs. w*;cn1/+;st1/+	-63	-224 to 98	No	ns
w*;cn1/+ vs. w*;cd1/+	-173	-334 to -12	Yes	*
w*;cn1/+ vs. w*;cd1/+;st1/+	109	-52 to 271	No	ns
w*;cn1/+;st1/+ vs. w*;cd1/+	-110	-271 to 51	No	ns
w*;cn1/+;st1/+ vs. w*;cd1/+;st1/+	172	11 to 333	Yes	*
w*;cd1/+ vs. w*;cd1/+;st1/+	282	121 to 443	Yes	***
Test details	Mean 1	Mean 2	Mean Diff,	SE of diff,	n1	n2	t	DF
w* vs. w*;;st1/+	82	120	-38	44	3	3	0.87	12
w* vs. w*;cn1/+	82	561	-479	44	3	3	11	12
w* vs. w*;cn1/+;st1/+	82	624	-542	44	3	3	12	12
w* vs. w*;cd1/+	82	734	-652	44	3	3	15	12
w* vs. w*;cd1/+;st1/+	82	452	-370	44	3	3	8.4	12
w*;;st1/+ vs. w*;cn1/+	120	561	-441	44	3	3	10	12
w*;;st1/+ vs. w*;cn1/+;st1/+	120	624	-504	44	3	3	11	12
w*;;st1/+ vs. w*;cd1/+	120	734	-614	44	3	3	14	12
w*;;st1/+ vs. w*;cd1/+;st1/+	120	452	-332	44	3	3	7.5	12
w*;cn1/+ vs. w*;cn1/+;st1/+	561	624	-63	44	3	3	1.4	12
w*;cn1/+ vs. w*;cd1/+	561	734	-173	44	3	3	3.9	12
w*;cn1/+ vs. w*;cd1/+;st1/+	561	452	109	44	3	3	2.5	12
w*;cn1/+;st1/+ vs. w*;cd1/+	624	734	-110	44	3	3	2.5	12
w*;cn1/+;st1/+ vs. w*;cd1/+;st1/+	624	452	172	44	3	3	3.9	12
w*;cd1/+ vs. w*;cd1/+;st1/+	734	452	282	44	3	3	6.4	12

## Sheet: Ratio of K and 3OH-K
[K]/[3OH-K]
Table Analyzed	220502_210921_K/3HK_all
ANOVA summary
ANOVA summary
F	15.75
P value	< 0,0001
P value summary	****
Are differences among means statistically significant? (P < 0.05)	Yes
R square	0.8818
Bonferroni's multiple comparisons test
Bonferroni's multiple comparisons test	Mean Diff,	95% CI of diff,	Significant?	Summary
+/+ vs. st1/st1	1.322	-0,3605 to 3,004	No	ns
+/+ vs. cn1/cn1	-1.785	-3,289 to -0,2803	Yes	*
+/+ vs. cd1/cd1	1.342	-0,1626 to 2,847	No	ns
+/+ vs. w	0.8833	-0,6212 to 2,388	No	ns
st1/st1 vs. cn1/cn1	-3.107	-4,789 to -1,424	Yes	***
st1/st1 vs. cd1/cd1	0.02031	-1,662 to 1,702	No	ns
cn1/cn1 vs. cd1/cd1	3.127	1,622 to 4,631	Yes	****
Test details	Mean 1	Mean 2	Mean Diff,	SE of diff,	n1	n2	t	DF
+/+ vs. st1/st1	2.852	1.53	1.322	0.5582	3	2	2.368	19
+/+ vs. cn1/cn1	2.852	4.637	-1.785	0.4993	3	3	3.575	19
+/+ vs. cd1/cd1	2.852	1.51	1.342	0.4993	3	3	2.688	19
+/+ vs. w	2.852	1.968	0.8833	0.4993	3	3	1.769	19
st1/st1 vs. cn1/cn1	1.53	4.637	-3.107	0.5582	2	3	5.565	19
st1/st1 vs. cd1/cd1	1.53	1.51	0.02031	0.5582	2	3	0.03639	19
cn1/cn1 vs. cd1/cd1	4.637	1.51	3.127	0.4993	3	3	6.263	19
UNPIGMENTED EYES
Table Analyzed	220502_210921_K/3HK_all
ANOVA summary
F	46.19
P value	< 0,0001
P value summary	****
Are differences among means statistically significant? (P < 0.05)	Yes
R square	0.9506
Bonferroni's multiple comparisons test	Mean Diff,	95% CI of diff,	Significant?	Summary
w vs. w*;;st1/+	1.653	0,5856 to 2,721	Yes	**
w vs. w*;cn1/+	-1.276	-2,344 to -0,2086	Yes	*
w vs. w*;cn1/+;st1/+	0.7265	-0,3412 to 1,794	No	ns
w vs. w*;cd1/+	-1.835	-2,903 to -0,7674	Yes	***
w vs. w*;cd1/+;st1/+	1.297	0,2295 to 2,365	Yes	*
w*;;st1/+ vs. w*;cn1/+	-2.93	-3,997 to -1,862	Yes	****
w*;;st1/+ vs. w*;cn1/+;st1/+	-0.9268	-1,995 to 0,1410	No	ns
w*;;st1/+ vs. w*;cd1/+	-3.488	-4,556 to -2,421	Yes	****
w*;;st1/+ vs. w*;cd1/+;st1/+	-0.3561	-1,424 to 0,7117	No	ns
w*;cn1/+ vs. w*;cn1/+;st1/+	2.003	0,9352 to 3,071	Yes	***
w*;cn1/+ vs. w*;cd1/+	-0.5587	-1,626 to 0,5090	No	ns
w*;cn1/+ vs. w*;cd1/+;st1/+	2.574	1,506 to 3,641	Yes	****
w*;cn1/+;st1/+ vs. w*;cd1/+	-2.562	-3,629 to -1,494	Yes	****
w*;cn1/+;st1/+ vs. w*;cd1/+;st1/+	0.5707	-0,4971 to 1,638	No	ns
w*;cd1/+ vs. w*;cd1/+;st1/+	3.132	2,065 to 4,200	Yes	****
Test details	Mean 1	Mean 2	Mean Diff,	SE of diff,	n1	n2	t	DF
w vs. w*;;st1/+	1.968	0.3151	1.653	0.2926	3	3	5.65	12
w vs. w*;cn1/+	1.968	3.245	-1.276	0.2926	3	3	4.362	12
w vs. w*;cn1/+;st1/+	1.968	1.242	0.7265	0.2926	3	3	2.483	12
w vs. w*;cd1/+	1.968	3.804	-1.835	0.2926	3	3	6.271	12
w vs. w*;cd1/+;st1/+	1.968	0.6712	1.297	0.2926	3	3	4.433	12
w*;;st1/+ vs. w*;cn1/+	0.3151	3.245	-2.93	0.2926	3	3	10.01	12
w*;;st1/+ vs. w*;cn1/+;st1/+	0.3151	1.242	-0.9268	0.2926	3	3	3.167	12
w*;;st1/+ vs. w*;cd1/+	0.3151	3.804	-3.488	0.2926	3	3	11.92	12
w*;;st1/+ vs. w*;cd1/+;st1/+	0.3151	0.6712	-0.3561	0.2926	3	3	1.217	12
w*;cn1/+ vs. w*;cn1/+;st1/+	3.245	1.242	2.003	0.2926	3	3	6.845	12
w*;cn1/+ vs. w*;cd1/+	3.245	3.804	-0.5587	0.2926	3	3	1.909	12
w*;cn1/+ vs. w*;cd1/+;st1/+	3.245	0.6712	2.574	0.2926	3	3	8.795	12
w*;cn1/+;st1/+ vs. w*;cd1/+	1.242	3.804	-2.562	0.2926	3	3	8.754	12
w*;cn1/+;st1/+ vs. w*;cd1/+;st1/+	1.242	0.6712	0.5707	0.2926	3	3	1.95	12
w*;cd1/+ vs. w*;cd1/+;st1/+	3.804	0.6712	3.132	0.2926	3	3	10.7	12

## Sheet: 3OH-K+XA
ABUNDANCE FOR [3OH-K+XA]
Table Analyzed	220512_210921_3HK+XA_Absolute_values_onlygenotypes in PAPER
ANOVA summary
F	53
P value	< 0,0001
P value summary	****
Are differences among means statistically significant? (P < 0.05)	Yes
R square	0.96
Bonferroni's multiple comparisons test	Mean Diff,	95% CI of diff,	Significant?	Summary
w* vs. w*;;st1/+	-28924	-43098 to -14749	Yes	***
w* vs. w*;cn1/+	-3761	-17935 to 10414	No	ns
w* vs. w*;cn1/+;st1/+	-18360	-32534 to -4185	Yes	**
w* vs. w*;cd1/+	-3457	-17631 to 10718	No	ns
w* vs. w*;cd1/+;st1/+	-51631	-65806 to -37457	Yes	****
w*;;st1/+ vs. w*;cn1/+	25163	10988 to 39337	Yes	***
w*;;st1/+ vs. w*;cn1/+;st1/+	10564	-3611 to 24738	No	ns
w*;;st1/+ vs. w*;cd1/+	25467	11292 to 39642	Yes	***
w*;;st1/+ vs. w*;cd1/+;st1/+	-22708	-36882 to -8533	Yes	**
w*;cn1/+ vs. w*;cn1/+;st1/+	-14599	-28774 to -424	Yes	*
w*;cn1/+ vs. w*;cd1/+	304	-13870 to 14479	No	ns
w*;cn1/+ vs. w*;cd1/+;st1/+	-47870	-62045 to -33696	Yes	****
w*;cn1/+;st1/+ vs. w*;cd1/+	14903	729 to 29078	Yes	*
w*;cn1/+;st1/+ vs. w*;cd1/+;st1/+	-33271	-47446 to -19097	Yes	****
w*;cd1/+ vs. w*;cd1/+;st1/+	-48175	-62349 to -34000	Yes	****
Test details	Mean 1	Mean 2	Mean Diff,	SE of diff,	n1	n2	t	DF
w* vs. w*;;st1/+	1167	30090	-28924	3885	3	3	7.4	12
w* vs. w*;cn1/+	1167	4927	-3761	3885	3	3	0.97	12
w* vs. w*;cn1/+;st1/+	1167	19526	-18360	3885	3	3	4.7	12
w* vs. w*;cd1/+	1167	4623	-3457	3885	3	3	0.89	12
w* vs. w*;cd1/+;st1/+	1167	52798	-51631	3885	3	3	13	12
w*;;st1/+ vs. w*;cn1/+	30090	4927	25163	3885	3	3	6.5	12
w*;;st1/+ vs. w*;cn1/+;st1/+	30090	19526	10564	3885	3	3	2.7	12
w*;;st1/+ vs. w*;cd1/+	30090	4623	25467	3885	3	3	6.6	12
w*;;st1/+ vs. w*;cd1/+;st1/+	30090	52798	-22708	3885	3	3	5.8	12
w*;cn1/+ vs. w*;cn1/+;st1/+	4927	19526	-14599	3885	3	3	3.8	12
w*;cn1/+ vs. w*;cd1/+	4927	4623	304	3885	3	3	0.078	12
w*;cn1/+ vs. w*;cd1/+;st1/+	4927	52798	-47870	3885	3	3	12	12
w*;cn1/+;st1/+ vs. w*;cd1/+	19526	4623	14903	3885	3	3	3.8	12
w*;cn1/+;st1/+ vs. w*;cd1/+;st1/+	19526	52798	-33271	3885	3	3	8.6	12
w*;cd1/+ vs. w*;cd1/+;st1/+	4623	52798	-48175	3885	3	3	12	12

## Sheet: K+ KYNA
ABUNDANCE FOR [K+KYNA]
Table Analyzed	220512_2110_210921_K+KYNA_Absolute_values_onlygenotypes in PAPER
ANOVA summary
F	49
P value	< 0,0001
P value summary	****
Are differences among means statistically significant? (P < 0.05)	Yes
R square	0.95
Bonferroni's multiple comparisons test
Bonferroni's multiple comparisons test	Mean Diff,	95% CI of diff,	Significant?	Summary
w* vs. w*;;st1/+	62	-229 to 353	No	ns
w* vs. w*;cn1/+	-739	-1030 to -448	Yes	****
w* vs. w*;cn1/+;st1/+	-616	-907 to -325	Yes	****
w* vs. w*;cd1/+	-907	-1198 to -617	Yes	****
w* vs. w*;cd1/+;st1/+	-428	-719 to -137	Yes	**
w*;;st1/+ vs. w*;cn1/+	-801	-1092 to -510	Yes	****
w*;;st1/+ vs. w*;cn1/+;st1/+	-678	-969 to -387	Yes	****
w*;;st1/+ vs. w*;cd1/+	-969	-1260 to -678	Yes	****
w*;;st1/+ vs. w*;cd1/+;st1/+	-490	-781 to -199	Yes	***
w*;cn1/+ vs. w*;cn1/+;st1/+	123	-168 to 414	No	ns
w*;cn1/+ vs. w*;cd1/+	-168	-459 to 123	No	ns
w*;cn1/+ vs. w*;cd1/+;st1/+	311	20 to 602	Yes	*
w*;cn1/+;st1/+ vs. w*;cd1/+	-291	-582 to -0,28	Yes	*
w*;cn1/+;st1/+ vs. w*;cd1/+;st1/+	188	-103 to 479	No	ns
w*;cd1/+ vs. w*;cd1/+;st1/+	479	188 to 770	Yes	***
Test details	Mean 1	Mean 2	Mean Diff,	SE of diff,	n1	n2	t	DF
w* vs. w*;;st1/+	256	194	62	80	3	3	0.77	12
w* vs. w*;cn1/+	256	995	-739	80	3	3	9.3	12
w* vs. w*;cn1/+;st1/+	256	872	-616	80	3	3	7.7	12
w* vs. w*;cd1/+	256	1163	-907	80	3	3	11	12
w* vs. w*;cd1/+;st1/+	256	684	-428	80	3	3	5.4	12
w*;;st1/+ vs. w*;cn1/+	194	995	-801	80	3	3	10	12
w*;;st1/+ vs. w*;cn1/+;st1/+	194	872	-678	80	3	3	8.5	12
w*;;st1/+ vs. w*;cd1/+	194	1163	-969	80	3	3	12	12
w*;;st1/+ vs. w*;cd1/+;st1/+	194	684	-490	80	3	3	6.1	12
w*;cn1/+ vs. w*;cn1/+;st1/+	995	872	123	80	3	3	1.5	12
w*;cn1/+ vs. w*;cd1/+	995	1163	-168	80	3	3	2.1	12
w*;cn1/+ vs. w*;cd1/+;st1/+	995	684	311	80	3	3	3.9	12
w*;cn1/+;st1/+ vs. w*;cd1/+	872	1163	-291	80	3	3	3.7	12
w*;cn1/+;st1/+ vs. w*;cd1/+;st1/+	872	684	188	80	3	3	2.4	12
w*;cd1/+ vs. w*;cd1/+;st1/+	1163	684	479	80	3	3	6	12

## Sheet: Ommatidia per unit area
Number of identifiable ommatidia per unit area
Table Analyzed	220712_2205_ALL_210502_190521_figure 1_OII
ANOVA summary
F	7.952
P value	< 0,0001
P value summary	****
Are differences among means statistically significant? (P < 0.05)	Yes
R square	0.1746
Bonferroni's multiple comparisons test	Mean Diff,	95% CI of diff,	Significant?	Summary
w* vs. w*;;st1/+	7.56	0,8237 to 14,30	Yes	*
w* vs. w*;cn1/+	-9.245	-19,41 to 0,9156	No	ns
w* vs. w;cn1/+; st1/+	-5.392	-14,41 to 3,630	No	ns
w* vs. w*;;cd1/+	-7.161	-16,88 to 2,556	No	ns
w* vs. w*;;st1, cd1/+	-9.603	-24,53 to 5,326	No	ns
w*;;st1/+ vs. w*;cn1/+	-16.81	-27,28 to -6,336	Yes	****
w*;;st1/+ vs. w;cn1/+; st1/+	-12.95	-22,32 to -3,583	Yes	**
w*;;st1/+ vs. w*;;cd1/+	-14.72	-24,76 to -4,681	Yes	***
w*;;st1/+ vs. w*;;st1, cd1/+	-17.16	-32,30 to -2,023	Yes	*
w*;cn1/+ vs. w;cn1/+; st1/+	3.854	-8,214 to 15,92	No	ns
w*;;cd1/+ vs. w*;;st1, cd1/+	-2.442	-19,12 to 14,24	No	ns
w;cn1/+; st1/+ vs. w;cn35/+; st1/+	-4.887	-20,86 to 11,09	No	ns
w*;cn1/+ vs. w*;cn35/+	-6.275	-22,82 to 10,27	No	ns
w*;cn35/+ vs. w;cn35/+; st1/+	5.241	-15,22 to 25,70	No	ns
Test details	Mean 1	Mean 2	Mean Diff,	SE of diff,	n1	n2	t	DF
w* vs. w*;;st1/+	43.06	35.5	7.56	2.346	73	55	3.223	188
w* vs. w*;cn1/+	43.06	52.3	-9.245	3.538	73	17	2.613	188
w* vs. w;cn1/+; st1/+	43.06	48.45	-5.392	3.141	73	23	1.716	188
w* vs. w*;;cd1/+	43.06	50.22	-7.161	3.383	73	19	2.117	188
w* vs. w*;;st1, cd1/+	43.06	52.66	-9.603	5.198	73	7	1.848	188
w*;;st1/+ vs. w*;cn1/+	35.5	52.3	-16.81	3.645	55	17	4.61	188
w*;;st1/+ vs. w;cn1/+; st1/+	35.5	48.45	-12.95	3.262	55	23	3.971	188
w*;;st1/+ vs. w*;;cd1/+	35.5	50.22	-14.72	3.496	55	19	4.211	188
w*;;st1/+ vs. w*;;st1, cd1/+	35.5	52.66	-17.16	5.272	55	7	3.256	188
w*;cn1/+ vs. w;cn1/+; st1/+	52.3	48.45	3.854	4.202	17	23	0.9171	188
w*;;cd1/+ vs. w*;;st1, cd1/+	50.22	52.66	-2.442	5.808	19	7	0.4205	188
w;cn1/+; st1/+ vs. w;cn35/+; st1/+	48.45	53.34	-4.887	5.877	23	6	0.8315	198
w*;cn1/+ vs. w*;cn35/+	52.3	58.58	-6.275	6.088	17	6	1.031	198
w*;cn35/+ vs. w;cn35/+; st1/+	58.58	53.34	5.241	7.402	6	6	0.7081	198
Table Analyzed	220701_wD13_OII
Column B	w-RNAi;;st1/+
vs.	vs,
Column A	w-RNAi
Unpaired t test
P value	0.0022
P value summary	**
Significantly different? (P < 0.05)	Yes
One- or two-tailed P value?	Two-tailed
t, df	t=4,243 df=9
Table Analyzed	220701_wsthetero_MALES FEMALEs_OII
Column B	w*'/w*;;st1/+	female
vs.	vs,
Column A	w*';;st1/+	male
Unpaired t test
P value	0.1343
P value summary	ns
Significantly different? (P < 0.05)	No
One- or two-tailed P value?	Two-tailed
t, df	t=1,645 df=9
Table Analyzed	210502_190521_figure 1_OII
ANOVA summary
F	10.49
P value	< 0,0001
P value summary	****
Are differences among means statistically significant? (P < 0.05)	Yes
R square	0.2559
Bonferroni's multiple comparisons test	Mean Diff,	95% CI of diff,	Significant?	Summary
w* vs. w*;;st1/+	7.56	1,141 to 13,98	Yes	*
w* vs. w*;;st1/st1	9.611	1,151 to 18,07	Yes	*
w*;;st1/+ vs. w*;;st1/st1	2.05	-6,746 to 10,85	No	ns
Test details	Mean 1	Mean 2	Mean Diff,	SE of diff,	n1	n2	t
w* vs. w*;;st1/+	43.06	35.5	7.56	2.545	73	55	2.971
w* vs. w*;;st1/st1	43.06	33.45	9.611	3.354	73	24	2.866
w*;;st1/+ vs. w*;;st1/st1	35.5	33.45	2.05	3.487	55	24	0.588

## Sheet: Percent frequency 7 rhabdomeres
Percent frequency with 7 rhabdomeres		PERCENT FREQUENCE OF OMMATIDIA WITH 7 RHABDOMERES
Table Analyzed	220712_190521_frequency with 7 rhabdomeres
ANOVA summary
F	18.29
P value	< 0,0001
P value summary	****
Are differences among means statistically significant? (P < 0.05)	Yes
R square	0.3074
Bonferroni's multiple comparisons test	Mean Diff,	95% CI of diff,	Significant?	Summary
w*;; vs. w*;;st1/+	34.01	22,48 to 45,54	Yes	****
w*;; vs. w*;cn1/+	9.833	-6,076 to 25,74	No	ns
w*;; vs. w*;cn1/+;st1/+	31.01	16,09 to 45,93	Yes	****
w*;; vs. w*;;cd1/+	9.261	-7,258 to 25,78	No	ns
w*;; vs. w*;;cd1, st1/+	-1.627	-24,84 to 21,59	No	ns
w*;;st1/+ vs. w*;cn1/+	-24.18	-40,78 to -7,571	Yes	***
w*;;st1/+ vs. w*;cn1/+;st1/+	-2.996	-18,66 to 12,67	No	ns
w*;;st1/+ vs. w*;;cd1/+	-24.75	-41,94 to -7,556	Yes	***
w*;;st1/+ vs. w*;;cd1, st1/+	-35.64	-59,34 to -11,94	Yes	***
w*;cn1/+ vs. w*;cn1/+;st1/+	21.18	2,063 to 40,30	Yes	*
w*;;cd1/+ vs. w*;;cd1, st1/+	-10.89	-37,38 to 15,60	No	ns
w*;cn1/+ vs. w*;cn35/+	-5.017	-35,17 to 25,14	No	ns
w*;cn35/+ vs. w*;cn35/+;st1/+	41.75	3,952 to 79,55	Yes	*
w*;cn1/+;st1/+ vs. w*;cn35/+;st1/+	15.56	-14,10 to 45,21	No	ns
w*;cn1/+ vs. w*;cn1/+;st1/+	21.18	2,214 to 40,15	Yes	*
Test details	Mean 1	Mean 2	Mean Diff,	SE of diff,	n1	n2	t	DF
w*;; vs. w*;;st1/+	71.73	37.73	34.01	4.018	79	56	8.464	206
w*;; vs. w*;cn1/+	71.73	61.9	9.833	5.545	79	22	1.773	206
w*;; vs. w*;cn1/+;st1/+	71.73	40.72	31.01	5.201	79	26	5.963	206
w*;; vs. w*;;cd1/+	71.73	62.47	9.261	5.758	79	20	1.609	206
w*;; vs. w*;;cd1, st1/+	71.73	73.36	-1.627	8.092	79	9	0.2011	206
w*;;st1/+ vs. w*;cn1/+	37.73	61.9	-24.18	5.788	56	22	4.177	206
w*;;st1/+ vs. w*;cn1/+;st1/+	37.73	40.72	-2.996	5.459	56	26	0.5488	206
w*;;st1/+ vs. w*;;cd1/+	37.73	62.47	-24.75	5.992	56	20	4.13	206
w*;;st1/+ vs. w*;;cd1, st1/+	37.73	73.36	-35.64	8.26	56	9	4.314	206
w*;cn1/+ vs. w*;cn1/+;st1/+	61.9	40.72	21.18	6.663	22	26	3.179	206
w*;;cd1/+ vs. w*;;cd1, st1/+	62.47	73.36	-10.89	9.232	20	9	1.179	206
w*;cn1/+ vs. w*;cn35/+	61.9	66.92	-5.017	10.3	22	6	0.4869	189
w*;cn35/+ vs. w*;cn35/+;st1/+	66.92	25.17	41.75	12.92	6	6	3.233	189
w*;cn1/+;st1/+ vs. w*;cn35/+;st1/+	40.72	25.17	15.56	10.13	26	6	1.535	189
w*;cn1/+ vs. w*;cn1/+;st1/+	61.9	40.72	21.18	6.48	22	26	3.268	189
Table Analyzed	220701_wd13_frequency 7 rhabdomeres
Column B	w-RNAi;;st1/+
vs.	vs,
Column A	w-RNAi
Unpaired t test
P value	0.0099
P value summary	**
Significantly different? (P < 0.05)	Yes
One- or two-tailed P value?	Two-tailed
t, df	t=3,719 df=6
Table Analyzed	220701_wsthetero_MALES FEMALES_7 rhabdomeres
Column B	w*/w*;;st1/+
vs.	vs,
Column A	w*;;st1/+
Unpaired t test
P value	0.115
P value summary	ns
Significantly different? (P < 0.05)	No
One- or two-tailed P value?	Two-tailed
t, df	t=1,799 df=7
Table Analyzed	220712_190521_frequency with 7 rhabdomeres
ANOVA summary
F	54.44
P value	< 0,0001
P value summary	****
Are differences among means statistically significant? (P < 0.05)	Yes
R square	0.5559
Bonferroni's multiple comparisons test	Mean Diff,	95% CI of diff,	Significant?	Summary
w*;; vs. w*;;st1/+	34.01	23,88 to 44,14	Yes	****
w*;; vs. w*;;st1/st1	39.87	25,89 to 53,86	Yes	****
w*;;st1/+ vs. w*;;st1/st1	5.865	-8,729 to 20,46	No	ns
Test details	Mean 1	Mean 2	Mean Diff,	SE of diff,	n1	n2	t	DF
w*;; vs. w*;;st1/+	71.73	37.73	34.01	3.564	79	56	9.543	174
w*;; vs. w*;;st1/st1	71.73	31.86	39.87	4.918	79	22	8.108	174
w*;;st1/+ vs. w*;;st1/st1	37.73	31.86	5.865	5.133	56	22	1.143	174
